# Supplementary material for: Using a constraint-based regression method for relative quantification of somatic mutations in pyrosequencing signals: a case for NRAS analysis
Source: Algorithms Mol Biol. 2016 Sep 15;11:24. doi: 10.1186/s13015-016-0086-4 (PMC5024468; doi:10.1186/s13015-016-0086-4)
Supplement: Supplementary file 1 — 10.1186/s13015-016-0086-4 Source code of AdvISER-PYRO-SMQ. The source code for the new R package which implements the AdvISER-PYRO-SMQ algorithm. [file 13015_2016_86_MOESM1_ESM.gz]

Archive with 12 entries (9 files):
- AdvISERPYROSMQ/DESCRIPTION
- AdvISERPYROSMQ/NAMESPACE
- AdvISERPYROSMQ/R
- AdvISERPYROSMQ/R/AdvISERPYROSMQ-internal.R
- AdvISERPYROSMQ/R/AdvISERPYROSMQ.R
- AdvISERPYROSMQ/data
- AdvISERPYROSMQ/data/dictionary.rda
- AdvISERPYROSMQ/data/pyrosignals.rda
- AdvISERPYROSMQ/man
- AdvISERPYROSMQ/man/AdvISERPYROSMQ.Rd
- AdvISERPYROSMQ/man/dictionary.Rd
- AdvISERPYROSMQ/man/pyrosignals.Rd
