# Supplementary material for: Using a constraint-based regression method for relative quantification of somatic mutations in pyrosequencing signals: a case for NRAS analysis
Source: Algorithms Mol Biol. 2016 Sep 15;11:24. doi: 10.1186/s13015-016-0086-4 (PMC5024468; doi:10.1186/s13015-016-0086-4)
Supplement: Supplementary file 1 — 10.1186/s13015-016-0086-4 Source code of AdvISER-PYRO-SMQ. The source code for the new R package which implements the AdvISER-PYRO-SMQ algorithm. [file 13015_2016_86_MOESM1_ESM.gz › AdvISERPYROSMQ/DESCRIPTION]

Package: AdvISERPYROSMQ
Type: Package
Title: A package to quantify somatic mutation in a pyrosequencing
        signal
Version: 1.0
Date: 2016-01-28
Author: Jerome Ambroise
Maintainer: <jerome.ambroise@uclouvain.be>
Description: This package implement the Adviser-PYRO-SMQ algorithm which is based on a constraint-based regression method and which is used to quantify somatic mutations in pyrosequencing signals
License: GPL-2
Packaged: 2016-01-28 13:00:05 UTC; jambroise
