# Supplementary material for: Using a constraint-based regression method for relative quantification of somatic mutations in pyrosequencing signals: a case for NRAS analysis
Source: Algorithms Mol Biol. 2016 Sep 15;11:24. doi: 10.1186/s13015-016-0086-4 (PMC5024468; doi:10.1186/s13015-016-0086-4)
Supplement: Supplementary file 1 — 10.1186/s13015-016-0086-4 Source code of AdvISER-PYRO-SMQ. The source code for the new R package which implements the AdvISER-PYRO-SMQ algorithm. [file 13015_2016_86_MOESM1_ESM.gz › AdvISERPYROSMQ/R/AdvISERPYROSMQ-internal.R]

.Random.seed <-
c(403L, 10L, -1395104393L, -1194602899L, 1817641220L, 715240490L, 
1166838165L, 64560687L, 1867086646L, -491314336L, -2114057821L, 
1075051201L, -1251691856L, 183725518L, 1623753017L, 1402027339L, 
-8964358L, -418383876L, 65116223L, 1112170773L, -623908308L, 
-1896917246L, 1980240861L, -2120376617L, -1070970434L, 1529736184L, 
-1503821861L, -1530088903L, 1608496008L, -1070025930L, -1015574159L, 
1136864163L, 554703602L, -2089977276L, 710485255L, -95740707L, 
716839380L, -534168326L, -510245819L, -1888324449L, 568792614L, 
-1547480400L, -264937645L, 217492081L, -1632790624L, 559152958L, 
237979209L, 1479926523L, -363076918L, -1559051220L, 352648239L, 
1035588837L, -2131354212L, 2130665458L, -430294419L, -242450521L, 
-1758133810L, -549263576L, -1063539413L, 1134796617L, -2098379688L, 
-788659962L, -1896055583L, -1089258381L, 1709172962L, 1756295252L, 
-914434729L, 817923405L, -1028458268L, -257456950L, 1832757557L, 
1905328015L, -1158734698L, 1825051712L, -1764432637L, -93411039L, 
-806886896L, -1961989650L, -1789870695L, 1874856491L, 1525013274L, 
-1142160932L, 2011125727L, 1635159989L, -623134388L, 1304981410L, 
1682949885L, -2032957449L, -276995810L, 944663512L, 1499884859L, 
498838233L, 1719273064L, -1566222442L, 105194257L, -636818237L, 
694568146L, 124186980L, -933698393L, 737782269L, 174244852L, 
1795824858L, -635040219L, -2002615489L, 245977286L, 1734683984L, 
-443476621L, -586186863L, -147320384L, 1426985886L, -208695959L, 
1009931675L, 48838826L, -371906868L, -445036657L, 1573618629L, 
-1574033540L, 527931346L, 1682978637L, -1388780025L, -721717778L, 
256016584L, 306368459L, 1989962281L, 1124407416L, -1602087514L, 
1624858561L, 1282425939L, -557405438L, 1263267380L, -755897417L, 
-496583763L, 697282756L, 1294419178L, 1921256277L, 2028518639L, 
-433188106L, -430744032L, -906091549L, 1291643009L, -1696680208L, 
1325143438L, 1007688441L, -1722001269L, 831742138L, 1261827004L, 
1527949567L, -1469449131L, -491223188L, -3917886L, 2060730397L, 
299794583L, 1134919166L, -1176154696L, -1542422117L, -728610823L, 
583405384L, -311780746L, 962941873L, -553857565L, -783609166L, 
-725684476L, -310160313L, -501390563L, -1662060140L, 1983954234L, 
-1411276411L, -1131777441L, -1622338330L, -1738676368L, 1085319315L, 
-1342020303L, -1500302368L, 423747710L, -612091127L, 1085693243L, 
1647800586L, -1419108116L, -1060729489L, -608709979L, 564292700L, 
574254130L, 2039753517L, 2088661479L, -1996255986L, 989864680L, 
-30839573L, -44161655L, -567479016L, 1381316678L, -1096048479L, 
-1134205133L, -1924106590L, -1401829996L, 1298074647L, -1890640883L, 
1869166884L, 1875055882L, 643855477L, 1415684047L, 963789014L, 
-1944780672L, -361808189L, 1172211809L, 610220240L, 1156248110L, 
-11136039L, 1034394603L, -414877094L, -1141142500L, -1542792929L, 
473287029L, -801978356L, -192638494L, 1414261437L, -1130060489L, 
-1312585250L, -716959976L, -1364375941L, -379648999L, -1382828888L, 
-870609322L, -632182063L, 19679875L, -1141931758L, 1431053476L, 
339407975L, -1450934851L, -2004156620L, 804438360L, -981420678L, 
-1869148752L, 85615548L, -965707692L, 1037840322L, -371275744L, 
-873996100L, 1804450384L, 2076489698L, 1260031592L, 1642163788L, 
-1831053060L, 1939881970L, 560207104L, -843265164L, -1832171512L, 
1628539322L, 1742630352L, -372366356L, -760734828L, -343118894L, 
401968992L, 312801612L, 339661088L, -1212166270L, -1471271192L, 
-981243668L, 655113788L, 1855853426L, -1337805200L, -593785820L, 
-1426604232L, -548069222L, -1925286192L, -1105079108L, 296581780L, 
-1509979518L, -1084796736L, -367737540L, 48208016L, 393543202L, 
1046321672L, 1779807500L, -1273494884L, 898668050L, 1510220160L, 
-597073388L, -1885290968L, 1360142650L, 1861327824L, 1836641900L, 
1176423220L, -211373422L, 26916192L, -685034164L, 2000917472L, 
569298850L, 1846890408L, -1232547956L, 1943972540L, -55047310L, 
-1540341520L, 1857043524L, 325082456L, 582881338L, 164754288L, 
-994782148L, -1950397676L, 1265180098L, 788696288L, 973428604L, 
2111354576L, -904701278L, 2069099560L, -1870888692L, 1977744316L, 
229635378L, -2125338688L, -1410210252L, -1166631992L, 1410929850L, 
1402922896L, 2085169644L, -2044578732L, -1338033518L, 149101344L, 
1772159436L, -1354748960L, 1017517762L, -66406872L, -43692372L, 
-1743014212L, -1084251662L, -1224361680L, 913344676L, 2109631160L, 
2034315098L, -1339343472L, 806161788L, 1360670996L, -2013897406L, 
-484547840L, 1568205756L, 793240400L, -459713246L, 103737672L, 
1733151756L, 952192092L, 1412363474L, -276343808L, -1512888492L, 
201984488L, 1077500922L, 328714960L, 709731628L, -1166590732L, 
-2078596206L, 95489120L, 1145526540L, -1295504672L, 925685090L, 
-1987619160L, -742281652L, -2140949636L, 311902002L, 1003266672L, 
1610748228L, 542336984L, -75582342L, -798057936L, 1597468348L, 
-1729953964L, 1967279682L, 1841479584L, -169444164L, 228340176L, 
392827234L, 2142218216L, 848903116L, -877015300L, -143981582L, 
-2048281472L, 1403650292L, -928882552L, -991407814L, 1554363216L, 
-1759887252L, -566535020L, 1397056850L, -1108659488L, -1216582452L, 
635346080L, -817881726L, -1421144856L, -1782108948L, -879302596L, 
-602862478L, 1686830192L, -509890012L, 625858104L, -587967974L, 
1822872784L, 1478108732L, 1637507220L, -1635619710L, 1319848896L, 
-1591561924L, -1055002992L, -783416286L, 1404121096L, 633549964L, 
1812612124L, 721055890L, -775625600L, -96625644L, 1293735720L, 
-689977286L, -654526256L, 1319139436L, -1101689164L, 236940306L, 
875844576L, 1452630988L, 852894176L, -804214750L, 1440769320L, 
268382476L, 1263477308L, -1785628430L, 159644912L, -1452976316L, 
-1142317992L, -868682182L, -1102851856L, 1959884476L, -1075260908L, 
1780088002L, -436139424L, -75669124L, 2129382608L, 2120017954L, 
-1680149336L, 1336025484L, 1777078716L, 708873266L, 105961280L, 
-1134374220L, 54869320L, 247977658L, 511017744L, -2111989524L, 
-1974686636L, -774124782L, 1023618464L, -1146996788L, 1337439072L, 
-257008446L, 339296808L, -1442890324L, 706267964L, 1940578162L, 
1135836976L, 1389331492L, -650362312L, -1517009190L, 1726514064L, 
1989231934L, 978859531L, -1953451379L, -717885510L, -919847432L, 
-1496507999L, -1462091949L, 437431924L, 1022267394L, -1892873577L, 
1938723937L, -719482714L, -804487004L, -1640416939L, 1410312703L, 
678047896L, -2117329482L, -1981712829L, 1222425477L, 280649762L, 
-1647308016L, 1989500601L, 1014182763L, -1513067940L, 2134337418L, 
1157666687L, -377550135L, 1272660830L, 970110988L, -1129887779L, 
-742616345L, 1533463312L, -359775698L, 1455577307L, -1191426627L, 
1000723242L, 686455752L, 113178865L, -772311453L, 767836772L, 
1738686866L, -1934512537L, 1837280817L, -2138983562L, -1267586924L, 
-1883883867L, 153408431L, 716996712L, -1414511546L, -1331383821L, 
419876181L, -2104862926L, 69761792L, 1453309929L, 272630363L, 
277757100L, 730235578L, -437516177L, 778733049L, 40657038L, 1347414364L, 
974455245L, -658643657L, -483960896L, 1860276382L, -1650690709L, 
459427053L, 1207176538L, -391389672L, -1434887295L, 1209884979L, 
-1032466604L, 1838967138L, 1965998583L, 201822785L, 927360710L, 
103852036L, -415291467L, -1324590945L, 1339049208L, -610833194L, 
-1618162333L, 485886245L, -56963390L, -1238623312L, 177825753L, 
1784303947L, -247810116L, -1350373398L, -430188513L, -587972951L, 
1160716862L, -65245396L, 1068669309L, -1710291001L, -214151504L, 
1847106766L, -840645125L, -1950130595L, -2131498614L, 1638609320L, 
1702743825L, -800182781L, -1136031484L, 656661810L, 809700231L, 
1884379601L, -1366011050L, 1051924788L, -2140477371L, -655789937L, 
591797768L, 380387878L, -1914453293L, 1374966837L, -453391470L, 
-845300896L, 710313673L, 476019195L, -2000165428L, -2140740518L, 
-1424975537L, -792852455L, 1908002350L, -456264644L, -873283155L, 
1225642583L, -1632277600L, 1011224830L, 689263563L, -1862105651L, 
-2029147910L, -1528120520L, -1362183967L, 1816132499L, 1419247540L, 
421250242L, -2097051433L, 356693281L, -1761299226L, -1677663772L, 
2074434837L, -1116236481L, -1967912744L, -1171547914L, 1870168835L, 
1062655045L, 1126722658L, -1332941872L, -1090658055L, -1532163541L, 
1755059612L, 1105964490L, 902586047L, -1896398839L, 408838430L, 
-731487028L, 312520861L, 1417102631L, 780064592L, 548706798L, 
74722971L, 1441538301L, -1567995926L, 882638984L, 1318239793L, 
693737635L, 498617508L, -800985774L, 506103366L)
