# Supplementary material for: Using a constraint-based regression method for relative quantification of somatic mutations in pyrosequencing signals: a case for NRAS analysis
Source: Algorithms Mol Biol. 2016 Sep 15;11:24. doi: 10.1186/s13015-016-0086-4 (PMC5024468; doi:10.1186/s13015-016-0086-4)
Supplement: Supplementary file 1 — 10.1186/s13015-016-0086-4 Source code of AdvISER-PYRO-SMQ. The source code for the new R package which implements the AdvISER-PYRO-SMQ algorithm. [file 13015_2016_86_MOESM1_ESM.gz › AdvISERPYROSMQ/R/AdvISERPYROSMQ.R]

AdvISERPYROSMQ <-
function (signaltest, dictionary, L1, well, dispensation) 
{
  if (require("penalized")) {
  }
  else {
    install.packages("penalized")
    if (require(penalized)) {
    }
    else {
      stop("could not install penalized")
    }
  }
  if (require("RColorBrewer")) {
  }
  else {
    install.packages("RColorBrewer")
    if (require(RColorBrewer)) {
    }
    else {
      stop("could not install RColorBrewer")
    }
  }
  amplicons <- levels(as.factor(colnames(dictionary)))
  Namplicons <- length(amplicons)
  WT <- dictionary[, colnames(dictionary) == "WT"]
  SD.signal <- apply(WT, 1, sd)
  SD.signal <- SD.signal/mean(SD.signal)
  fulldictionary <- dictionary
  fullamplicons <- levels(as.factor(colnames(fulldictionary)))
  Nfullamplicons <- length(amplicons)
  
  while (Namplicons > 2) {
    fit <- penalized(response = 100 * (signaltest/SD.signal)/max(signaltest/SD.signal), 
                     penalized = dictionary/SD.signal, unpenalized = ~0, 
                     lambda1 = L1,lambda2=0, positive = T, trace = F, maxiter = 500)
    coefficient <- as.numeric(attr(fit, "penalized"))
    contribution <- numeric()
    for (j in 1:Namplicons) {
      contribution[j] <- sum(coefficient[colnames(dictionary) ==    amplicons[j]])}
    L1 <- L1[is.element(colnames(dictionary), amplicons[-which.min(contribution)])]
    dictionary <- dictionary[, is.element(colnames(dictionary),amplicons[-which.min(contribution)])]
    amplicons <- levels(as.factor(colnames(dictionary)))
    Namplicons <- length(amplicons)
  }
  
  fit <- penalized(response = 100 * (signaltest/SD.signal)/max(signaltest/SD.signal), 
                   penalized = dictionary/SD.signal, unpenalized = ~0, 
                   lambda1 = L1,lambda2=0, positive = T, trace = F, maxiter = 500)
  coefficient <- as.numeric(attr(fit, "penalized"))
  contribution <- numeric()
  fitted <- as.numeric(as.matrix(dictionary) %*% as.matrix(coefficient))
  R <- round(cor(signaltest, fitted), 3)
  for (j in 1:Nfullamplicons) {
    contribution[j] <- sum(coefficient[colnames(dictionary) ==  fullamplicons[j]])
  }
  percentage <- round(100 * (contribution/sum(contribution)), 1)
  result <- c(as.character(well), percentage, R)
  names(result) <- c("Puit", fullamplicons, "R")
  contributiondico <- as.matrix(t(dictionary) * coefficient) * 
    max(signaltest/SD.signal)/100
  color <- c(rainbow(Nfullamplicons - 1), gray(0.7))[is.element(fullamplicons, amplicons)][as.numeric(as.factor(colnames(dictionary)))]
  barplot(contributiondico, width = 0.33333, space = 2, beside = F, col = color, ylab = "Peak height - atom contribution",  xaxt = "n", main = paste(well), ylim = c(0, max(signaltest) *  2))
  axis(1, at = seq(1, dim(contributiondico)[2]), labels = dispensation, lwd = 0, lwd.tick = 1)
  abline(h = 0)
  Ndis <- length(dispensation)
  for (i in 1:Ndis) {
    rect(i + 0.1, 0, i + 0.2, signaltest[i], density = 1000)}
  
  legend(x = "topright", legend = paste(paste(paste(c(fullamplicons,  "R"), ":"), c(percentage, R), "%")), fill = c(rainbow(Nfullamplicons -  1), gray(0.7), "black"), cex = 1.2, ncol = 3)
  return(result)
}
