# Supplementary material for: Using a constraint-based regression method for relative quantification of somatic mutations in pyrosequencing signals: a case for NRAS analysis
Source: Algorithms Mol Biol. 2016 Sep 15;11:24. doi: 10.1186/s13015-016-0086-4 (PMC5024468; doi:10.1186/s13015-016-0086-4)
Supplement: Supplementary file 1 — 10.1186/s13015-016-0086-4 Source code of AdvISER-PYRO-SMQ. The source code for the new R package which implements the AdvISER-PYRO-SMQ algorithm. [file 13015_2016_86_MOESM1_ESM.gz › AdvISERPYROSMQ/man/AdvISERPYROSMQ.Rd]

\name{AdvISERPYROSMQ}
\alias{AdvISERPYROSMQ}

\title{
Somatic Mutation Quantification from complex pyrosequencing signals
}
\description{
}
\usage{
AdvISERPYROSMQ(signaltest, dictionary, L1, well, dispensation)
}

\arguments{
  \item{signaltest}{
pyrosequencing signal (i.e., the raw peak height)
}
  \item{dictionary}{
dictionary including standardized pyro-signals corresponding to the WT and all reported mutations.
}
  \item{L1}{
L1 penalty for each element of the dictionary
}
  \item{well}{
name of the well to analyze
}
  \item{dispensation}{
dispensation order which is was used to generate the data
}
}
\details{
}
\value{

}
\references{
Using a constraint-based regression method for relative quantication of somatic mutations in pyrosequencing signals: a case for NRAS analysis}

\author{
Jerome Ambroise
}
\note{
}


\seealso{
}
\examples{
data(pyrosignals)
data(dictionary)

dispensation <- colnames(pyrosignals)[-1]

penalty <- numeric()
penalty[colnames(dictionary)=='WT']    <- 0.0001
penalty[colnames(dictionary)!='WT']  <- 30

signaltest <- as.numeric(pyrosignals[1,-1])
AdvISERPYROSMQ(signaltest=signaltest,dictionary=dictionary,L1=penalty,well='A1',dispensation=dispensation)

signaltest <- as.numeric(pyrosignals[2,-1])
AdvISERPYROSMQ(signaltest=signaltest,dictionary=dictionary,L1=penalty,well='A2',dispensation=dispensation)
}


\keyword{ pyrosequencing }
\keyword{ somatic }
