# Supplementary material for: Using a constraint-based regression method for relative quantification of somatic mutations in pyrosequencing signals: a case for NRAS analysis
Source: Algorithms Mol Biol. 2016 Sep 15;11:24. doi: 10.1186/s13015-016-0086-4 (PMC5024468; doi:10.1186/s13015-016-0086-4)
Supplement: Supplementary file 1 — 10.1186/s13015-016-0086-4 Source code of AdvISER-PYRO-SMQ. The source code for the new R package which implements the AdvISER-PYRO-SMQ algorithm. [file 13015_2016_86_MOESM1_ESM.gz › AdvISERPYROSMQ/man/dictionary.Rd]

\name{dictionary}
\alias{dictionary}
\docType{data}
\title{
dictionary
}
\description{
a dictionary of standardized pyro-signals generated for the WT and all mutations
}
\usage{data("dictionary")}
\format{
}
\details{
}
\source{
}
\references{
}
\examples{
data(dictionary)
}
\keyword{datasets}
