# Supplementary material for: Using a constraint-based regression method for relative quantification of somatic mutations in pyrosequencing signals: a case for NRAS analysis
Source: Algorithms Mol Biol. 2016 Sep 15;11:24. doi: 10.1186/s13015-016-0086-4 (PMC5024468; doi:10.1186/s13015-016-0086-4)
Supplement: Supplementary file 1 — 10.1186/s13015-016-0086-4 Source code of AdvISER-PYRO-SMQ. The source code for the new R package which implements the AdvISER-PYRO-SMQ algorithm. [file 13015_2016_86_MOESM1_ESM.gz › AdvISERPYROSMQ/man/pyrosignals.Rd]

\name{pyrosignals}
\alias{pyrosignals}
\docType{data}
\title{
pyro-signals generated for NRAS-61 from FFPE samples 
}
\description{
A dataset including 4 pyro-signals generated from FFPE samples to detect and quantify somatic mutations in codon 61 of the NRAS oncogene}

\usage{data("pyrosignals")}

\details{}
\source{}

\references{}

\examples{
data(pyrosignals)
}

\keyword{datasets}
