# Supplementary material for: Using a constraint-based regression method for relative quantification of somatic mutations in pyrosequencing signals: a case for NRAS analysis
Source: Algorithms Mol Biol. 2016 Sep 15;11:24. doi: 10.1186/s13015-016-0086-4 (PMC5024468; doi:10.1186/s13015-016-0086-4)
Supplement: Supplementary file 2 — 10.1186/s13015-016-0086-4 Dataset NRAS-61.txt. A dataset to illustrate the use of the Shiny web interactive application. The dataset includes the pyro-signals (i.e.the raw peak heights) corresponding to four samples (A1, A2, A3, and A4). [file 13015_2016_86_MOESM2_ESM.txt]

Disp.	C	T	G	A	C	T	C	G	T	A	G	C
A1	88.73	141.48	71.68	0.87	6.15	77.73	144.17	6.26	8.76	82.5	72.91	85.65
A2	13.22	21.19	8.43	0.29	5.14	7.99	16.02	5.21	4.67	8.7	7.95	16.38
A3	57.52	147.85	25.03	0.25	52.86	25.55	46.26	1.38	1.82	48.47	45.48	47.31
A4	38.9	61.92	27.24	7.64	2.29	27.01	50.66	7.91	7.88	26.82	25.36	39.34
